# Supplementary material for: The implication of holocytochrome c synthase mutation in Korean familial hypoplastic amelogenesis imperfecta
Source: Clin Oral Investig. 2022 Mar 3;26(6):4487–98. doi: 10.1007/s00784-022-04413-0 (PMC9203382; doi:10.1007/s00784-022-04413-0)
Supplement: Supplementary file 2 — Supplementary file2 (XLSX 10 KB) [file 784_2022_4413_MOESM2_ESM.xlsx]

## Sheet: Supplement Table 4
Supplement Table 4. Age and Sex of patients who consented to salivation and analysis
Patient numbers are shown in Fig. 1 pedigree.
Patient number	Age	Sex
2-1	65	M
2-2	66	F
2-4	71	F
3-1	44	M
3-3	41	M
3-4	41	F
3-5	45	M
3-6	42	F
4-3	11	M
4-6	13	F
4-7	12	F
4-8	7	F
